# Supplementary material for: A comparative study of irrigation versus no irrigation during burr hole craniostomy to treat chronic subdural hematoma
Source: BMC Surg. 2017 Sep 11;17:99. doi: 10.1186/s12893-017-0295-x (PMC5594462; doi:10.1186/s12893-017-0295-x)
Supplement: Additional file 1: — Raw data. (XLSX 19 kb) [file 12893_2017_295_MOESM1_ESM.xlsx]

## Sheet: Sheet1
group	gender	age	side	hemo preop	1Dpneumocrania	Residual hematoma	re-operation	Rebleeding	Hypertension	Organic heart disease	Diabetes	Epilepsy	Infection
1	1	64	1	54.4	11.6	10.1	0	0	0	0	0	0	0
1	2	68	1	35.2	8.1	10.2	0	0	1	0	0	0	0
1	2	65	2	45.3	10.6	8.7	0	0	0	0	0	0	0
1	2	57	1	40.3	6.5	10.2	0	0	0	0	0	0	0
1	1	51	2	41.2	10.3	15.6	0	1	0	1	0	0	0
1	1	54	2	50.6	12.6	8.7	0	0	0	0	0	0	0
1	1	64	1	70.2	25.3	10.9	0	0	1	0	0	0	0
1	1	63	2	62.3	9.5	14.6	0	0	0	0	0	0	0
1	2	64	1	53.2	9.6	12.3	0	0	0	0	1	0	0
1	2	68	2	54.3	5.1	15.6	1	1	0	0	0	0	0
1	1	61	2	53.1	6.5	12.3	0	0	0	0	0	1	0
1	1	63	2	45.6	7.5	11.3	0	0	1	1	1	0	0
1	2	67	1	48.3	8.1	9.8	0	0	0	0	0	0	0
1	1	58	1	47.2	12.3	15.3	0	0	0	0	0	0	0
1	1	64	2	49.6	12.5	8.9	0	1	0	0	0	0	1
1	2	65	1	42.1	9.8	8.9	0	0	0	1	0	1	0
1	1	63	2	41.3	8.7	9.8	0	0	0	0	0	0	0
1	1	65	1	46.5	8.4	8.4	0	0	0	0	1	0	0
1	1	62	2	48.3	5.4	9.1	0	0	0	0	0	0	0
1	2	74	1	65.2	2.3	13.2	1	0	0	0	0	0	0
1	1	89	1	81.2	6.8	7.6	0	0	1	1	0	0	0
1	1	56	1	64.2	7.4	9.8	0	0	0	0	0	0	0
1	2	53	2	67.3	9.8	9.1	0	0	0	0	0	0	0
1	1	67	2	51.2	4.6	5.6	0	0	1	0	0	0	0
1	1	62	1	64.2	12.6	12.5	0	0	0	0	0	0	0
1	1	65	2	51.3	11.3	8.9	0	0	1	1	1	0	0
1	2	63	1	35.6	15.4	7.6	0	0	0	0	0	0	0
1	1	59	2	39.5	13.5	8.7	0	1	0	0	1	0	0
1	2	76	2	65.3	14.6	9.8	0	0	0	0	0	1	0
1	1	80	2	67.5	15.8	6.8	1	0	0	1	0	0	0
1	1	60	1	54.3	8.5	9.6	0	0	0	0	0	0	0
1	1	64	1	65.2	9.8	9.7	0	1	0	0	0	0	0
1	1	57	1	54.3	7.5	12.8	0	0	0	0	0	0	0
1	1	63	2	48.6	4.6	17.8	0	0	0	0	0	0	0
1	2	65	1	48.6	6.5	20.8	0	0	0	0	0	0	0
1	1	64	1	38.7	9.5	16.2	0	0	1	0	0	0	0
1	2	69	2	35.1	5.2	14.3	0	0	0	0	0	0	0
1	1	75	2	35.3	7.5	8.8	0	0	0	0	0	0	0
1	1	78	1	48.4	9.6	7.9	0	0	1	0	0	0	0
1	1	59	1	46.5	8.7	12.3	0	0	0	0	0	0	0
1	1	70	1	47.3	4.6	8.4	0	1	0	0	1	0	0
1	1	68	2	61.3	8.5	7.6	0	0	0	1	0	0	0
1	1	65	1	39.2	6.3	9.5	0	0	0	0	0	0	0
1	1	63	1	48.3	9.4	8.7	0	0	0	0	0	0	0
1	1	60	2	46.2	9.7	6.8	0	0	1	1	0	0	0
1	2	68	1	47.3	5.6	6.9	0	0	0	0	0	0	0
1	2	64	1	57.4	11.2	15.3	0	0	0	0	0	0	0
1	1	67	1	37.3	9.4	9.5	0	0	1	0	0	0	0
1	1	66	2	47.5	10.6	8.9	0	0	0	1	0	0	0
1	1	47	1	42.4	5.6	8.5	0	0	1	0	0	0	0
1	2	51	2	43.6	15.6	14.3	0	1	0	0	1	0	0
1	2	54	2	57.4	6.5	12.7	0	0	0	0	0	0	0
1	2	64	1	71	10.2	18.4	0	0	0	0	0	0	0
1	1	65	2	54.2	12.4	12.3	0	0	1	0	0	0	0
1	1	68	2	54.3	11.5	15.6	1	1	0	0	0	0	0
1	2	67	2	56.4	3.9	12.5	0	0	0	0	0	0	0
1	1	63	2	47.5	9.7	12.6	0	0	0	0	0	0	0
1	1	81	1	48.3	8.1	10.2	0	0	0	1	0	0	0
1	2	58	2	49.5	9.6	8.7	0	0	0	0	0	0	0
1	1	64	2	47.3	12.5	9.4	0	1	0	0	0	0	0
1	1	65	1	42.1	9.8	9.2	0	0	0	1	0	0	0
1	2	63	2	41.5	8.7	8.4	0	0	0	0	1	0	0
1	2	80	1	48.3	8.9	7.5	0	1	1	1	0	0	0
1	1	74	1	67.2	5.7	10.8	1	0	0	0	0	0	0
1	2	89	1	68.5	6.8	11.2	0	0	0	0	0	0	0
1	1	56	1	65.5	7.4	16.5	0	0	0	0	0	0	0
1	1	53	2	67.3	7.8	15.4	0	0	1	0	0	0	0
1	2	62	2	45.6	4.6	12.5	0	0	0	0	0	0	0
1	2	62	2	64.2	12.6	9.5	0	0	0	0	0	0	0
1	2	68	2	54.5	9.2	8.9	0	0	0	0	1	0	0
1	1	63	1	35.6	15.4	7.6	0	0	0	0	0	0	0
1	1	59	2	41.2	8.3	8.7	0	0	1	0	0	0	0
1	2	76	2	63.2	14.6	12.6	0	0	0	0	1	0	0
1	2	80	2	58.5	9.5	6.8	1	0	0	0	0	0	0
1	1	60	1	54.3	10.5	9.6	0	0	1	0	0	0	0
1	2	64	2	57.2	5.4	9.7	0	0	0	0	0	0	0
1	2	68	1	54.3	7.5	12.8	0	1	0	0	0	0	0
1	2	63	2	49.6	8.7	12.5	0	0	0	0	0	0	0
1	2	65	1	48.6	8.7	20.8	0	0	1	0	0	0	0
1	1	64	1	38.7	9.5	11.1	0	0	0	0	0	0	0
1	2	75	2	54.2	7.5	8.8	0	0	0	0	0	0	0
1	1	78	1	48.4	9.6	7.9	0	0	0	0	1	0	0
1	2	73	2	48.5	1.7	9.6	0	0	1	1	0	0	0
1	1	78	1	47.3	1.8	8.4	0	0	0	0	0	0	0
1	1	68	2	65.2	9.6	9.8	0	0	0	0	0	0	0
1	1	65	1	39.2	10.5	9.5	0	0	0	0	0	0	0
1	1	69	2	48.5	9.7	6.8	0	0	0	0	0	0	0
1	2	68	1	47.3	5.6	6.9	0	0	0	0	0	0	0
2	2	64	2	45.3	4.3	7.9	0	0	0	0	0	0	0
2	1	68	1	48.3	2.2	8.9	0	0	0	0	0	0	0
2	1	59	2	46.5	5.2	7.4	0	0	0	0	0	0	0
2	2	66	1	48.3	8.6	8.7	0	0	1	0	0	0	0
2	2	69	2	45.1	3.5	8.6	0	0	0	0	0	0	0
2	2	63	1	46.2	6.7	8.9	0	0	0	0	0	0	0
2	1	67	1	37.6	2.5	5.6	0	0	0	1	0	0	0
2	1	68	2	38.9	4.5	9.8	0	0	0	0	0	0	0
2	2	67	2	68.4	4.3	7.6	0	0	0	0	0	0	0
2	2	59	1	69.3	0.4	8.7	0	0	1	0	0	0	0
2	1	75	1	71.6	9.8	8.9	0	0	0	0	0	0	0
2	1	67	2	48.9	5.6	4.6	0	0	0	1	0	1	0
2	1	68	1	58.6	7.8	8.7	0	0	1	1	1	0	0
2	2	63	1	57.3	5.4	9.8	0	0	1	0	0	0	0
2	1	64	2	57.6	5.6	7.6	0	0	0	0	1	0	0
2	1	65	1	54.3	8.5	15.6	0	0	1	0	0	0	0
2	1	62	2	49.3	2.6	18.9	0	0	0	0	0	0	0
2	1	61	1	48.6	2.4	17.6	0	0	0	0	0	0	0
2	1	68	1	48.2	3.8	18.9	0	0	0	0	0	1	0
2	1	69	2	47.3	6.8	20.6	1	0	0	0	0	0	1
2	1	62	2	54.1	3.6	15.6	0	0	0	0	0	0	0
2	1	63	1	64.3	5.8	3.8	0	0	0	0	1	0	0
2	1	61	1	64.8	4.9	7.9	0	0	0	0	0	0	0
2	1	58	1	34.2	7.8	8.9	0	0	0	1	0	0	0
2	2	68	1	38.4	3.5	7.8	0	0	0	0	0	0	0
2	1	56	1	67.4	4.6	9.8	0	0	0	0	1	0	0
2	1	62	1	41.6	5.1	15.3	1	1	0	0	0	0	0
2	1	63	2	42.1	3.5	14.6	0	0	1	1	1	0	0
2	2	79	1	47.3	4.1	15.6	0	0	0	0	0	0	0
2	1	74	2	61.5	2.6	7.6	0	0	0	0	0	0	0
2	1	76	1	38.9	3.5	8.7	0	0	0	1	0	0	0
2	1	58	1	34.8	4.2	15.3	0	0	0	0	0	0	0
2	2	68	2	54.1	6.8	14.6	1	0	0	0	0	0	0
2	1	64	1	48.6	5.6	13.5	0	0	0	0	1	0	0
2	1	48	1	48.3	7.6	10.5	0	0	1	1	0	0	0
2	2	64	2	48.5	1.2	15.3	0	0	0	0	0	0	0
2	1	68	2	48.3	3.2	11.5	0	0	1	0	0	0	0
2	1	59	2	49.3	2.5	8.7	0	0	0	0	0	0	0
2	2	58	1	48.3	2.1	8.6	0	0	0	0	0	0	0
2	1	69	1	45.1	6.9	8.7	0	0	0	0	0	0	0
2	2	63	1	64.2	5.4	10.5	0	0	0	1	0	0	0
2	1	68	2	38.9	2.5	8.7	0	0	0	0	0	0	0
2	1	67	2	68.4	3.4	16.5	0	0	0	0	1	0	0
2	1	56	1	75.2	5.6	11.5	0	0	0	0	0	0	0
2	2	67	2	48.9	10.8	5.8	0	0	0	0	0	0	0
2	2	68	1	65.2	6.7	20.3	0	0	1	0	0	0	0
2	2	69	1	57.3	6.4	11.5	0	0	0	0	1	0	0
2	1	62	2	54.2	3.5	16.7	0	0	0	0	0	0	0
2	1	61	1	48.6	1.2	16.4	0	0	1	1	0	0	0
2	2	68	1	48.2	4.7	15.4	0	0	0	0	1	0	0
2	2	62	1	54.1	8.9	16.8	0	0	1	0	0	0	0
2	1	63	2	64.3	6.4	8.7	0	0	0	0	0	0	0
2	1	62	1	61.4	4.5	8.7	0	0	0	0	0	0	0
2	1	71	1	38.4	9.5	9.8	0	0	0	1	0	0	0
2	1	56	2	58.4	4.6	11.5	0	0	0	0	0	0	0
2	2	62	1	41.6	0.8	16.5	1	1	0	0	0	0	0
2	1	63	2	42.1	3.6	12.4	0	0	0	0	0	0	0
2	1	73	1	62.4	0.4	16.2	0	0	1	1	0	0	0
2	2	76	2	38.9	4.5	9.5	0	0	0	0	0	0	0
2	1	58	1	68.4	5.2	16.5	0	0	0	0	0	0	0
2	1	56	2	54.1	6.5	15.2	1	0	1	1	0	0	0
2	2	65	2	65.7	7.8	13.4	0	0	0	0	0	0	0
2	1	60	1	56.4	3.3	11.5	0	0	0	0	1	0	0
